# Supplementary material for: Microbiome Structures and Beneficial Bacteria in Soybean Roots Under Field Conditions of Prolonged High Temperatures and Drought Stress
Source: Microorganisms. 2024 Dec 19;12(12):2630. doi: 10.3390/microorganisms12122630 (PMC11678281; doi:10.3390/microorganisms12122630)
Supplement: Supplementary file 1 [file microorganisms-12-02630-s001.zip]

Archive with 1 entries (1 files):
- microorganisms-3359138-supplementary.pdf
